# Supplementary material for: Universal and divergent P-stereogenic building with camphor-derived 2,3-diols
Source: Commun Chem. 2023 Jun 27;6:133. doi: 10.1038/s42004-023-00935-0 (PMC10300088; doi:10.1038/s42004-023-00935-0)
Supplement: Supplementary file 4 — Supplementary Data 1–4 [file 42004_2023_935_MOESM4_ESM.zip]

Archive with 5 entries (4 files):
- Supplementary Data 1-4/
- Supplementary Data 1-4/Supplementary Data 1- COMMSCHEM-23-0218B.docx
- Supplementary Data 1-4/Supplementary Data 2-the cif file of 1e.zip
- Supplementary Data 1-4/Supplementary Data 3-the cif file of camphor epoxide.zip
- Supplementary Data 1-4/Supplementary Data 4-the cif file of 5bo.zip
